# Supplementary material for: Antioxidant Properties of Novel Lipophilic Fluoroquinolone Compounds Against Oxidative Stress Induced by Acetaminophen and Carbon Tetrachloride in Male Wistar Rats
Source: Biomolecules. 2026 Apr 10;16(4):567. doi: 10.3390/biom16040567 (PMC13114021; doi:10.3390/biom16040567)
Supplement: Supplementary file 1 [file biomolecules-16-00567-s001.zip]

Archive with 1 entries (1 files):
- biomolecules-4238325-supplementary.pdf
